# Supplementary material for: Epidemiology of extended-spectrum beta-lactamase-producing Escherichia coli at the human-animal-environment interface in a farming community of central Uganda
Source: PLOS Glob Public Health. 2023 Jun 13;3(6):e0001344. doi: 10.1371/journal.pgph.0001344 (PMC10270331; doi:10.1371/journal.pgph.0001344)
Supplement: S1 Data — (XLS) [file pgph.0001344.s003.xls]

## Sheet: Sheet1
HH1D	env_ecol	anml_ecol	hum_ecol	hh_start	hh_end	hh_GroupCode	hh_Subcounty	hh_Parish	hh_Village	hh_Cordinates	_Cordinates_latitude	_Cordinates_longitude	_Cordinates_altitude	_Cordinates_precision	hh_Location	hh_Noofindividualsabove18year	hh_Noofindividualsbelow18year	hh_Sexofhouseholdhead	hh_Positionofhouseholdhead	hh_Otherspecify	hh_Howoldisthehouseholdhead	hh_Doesthehouseholdheadtakedec	hh_Isthehouseholdheadoccupation	hh_Whatisthehouseholdheadshig	hh_Whoensuresdaytodayrunningo	hh_Othersspecify	hh_Whatisthehighestlevelofedu	hh_Haveyouhadavisitorinthela	hh_Doesanymemberofthishousehol	hh_Hasanyhouseholdmemberbeento	hh_Whichdrugsdoyouusuallyusew	hh_AD	hh_AE	hh_AF	hh_AG	hh_AH	hh_AI	hh_AJ	hh_AK	hh_OthersSpecify	hh_aPresentanyprescriptionsfor	hh_AN	hh_bPresentanyprescriptionsfor	hh_AP	hh_cPresentanyprescriptionsfor	hh_AR	hh_Wheredoyouusuallygetyourdr	hh_Doyounegotiatewiththehealth	hh_Ifyeswhy
H001	Negative	Negative	Negative	2022-06-13 12:14:59	2022-06-13 12:31:50	2	Kyengera town council	Nangabo	Kivu	0.2543837 32.4607005 0.0 1100.0	0.254384	32.4607	0	1100	Peri-Urban	2	1	Male	Father		35	Yes	No	Tertiary/University	Father		Tertiary/University	No	No	No	Penicillin	0	1	0	0	0	0	0	0	Alvera							From a professional prescriber	Yes	Due to economic or financial issues
H002	Negative	Positive	positive	2022-06-20 16:11:55	2022-06-20 16:42:08	1	Kasangati town council	Nangabo	Nangabo	0.4473967 32.5804678 1159.0 7.333	0.447397	32.5805	1159	7.333	Peri-Urban	2	5	Male	Father		45	Yes	No	Tertiary/University	Father		Tertiary/University	Yes	No	No	Other (specify)………	0	0	0	0	0	0	0	1	Zaha, coaterm, diplofenac	1655731236957.jpg	https://kc.humanitarianresponse.info/media/original?media_file=jamesmuleme%2Fattachments%2Fd5ff8ab6aeb9432b94519c7a1b0e5ec9%2Fc9278f93-8e83-463e-8ad3-51fcfbd34381%2F1655731236957.jpg					From a professional prescriber	Yes	Side effects
H003	Negative	Negative	Negative	2022-06-13 11:49:53	2022-06-13 12:32:36	4	Kyengera town council	Kitemu	Kivu	0.2634928 32.4751452 1314.0 7.264	0.263493	32.4751	1314	7.264	Peri-Urban	1	1	Female	Mother			Yes	No	Tertiary/University	Mother		Tertiary/University	Yes	No	No	Other (specify)………	0	0	0	0	0	0	0	1	Amoxil , Panadol , Coatam	1655111450704.jpg	https://kc.humanitarianresponse.info/media/original?media_file=jamesmuleme%2Fattachments%2Fd5ff8ab6aeb9432b94519c7a1b0e5ec9%2F0d1d74a1-bb6b-424c-a41b-50e422ce6ef3%2F1655111450704.jpg	1655111485493.jpg	https://kc.humanitarianresponse.info/media/original?media_file=jamesmuleme%2Fattachments%2Fd5ff8ab6aeb9432b94519c7a1b0e5ec9%2F0d1d74a1-bb6b-424c-a41b-50e422ce6ef3%2F1655111485493.jpg	1655111498882.jpg	https://kc.humanitarianresponse.info/media/original?media_file=jamesmuleme%2Fattachments%2Fd5ff8ab6aeb9432b94519c7a1b0e5ec9%2F0d1d74a1-bb6b-424c-a41b-50e422ce6ef3%2F1655111498882.jpg	From a professional prescriber	Yes
H004	Negative	Positive	positive	2022-06-13 12:51:05	2022-06-13 20:16:53	3	Kyengera town council	Kitemu	Kivu	0.2579253 32.4752772 1198.393 3.9	0.257925	32.4753	1198.39	3.9	Urban	3	2	Male	Father		63	No	No	Tertiary/University	Mother		Secondary	Yes	No	No	Trimethoprim- sulfamethoxazole	0	0	0	0	0	1	0	0								I get these drugs from a friend	No
H005	positive	Positive		2022-06-13 12:37:23	2022-06-13 15:16:40	1	Kyengera town council	Kitemu	Kivu	0.2483868 32.4787437 0.0 2000.0	0.248387	32.4787	0	2000	Rural	2	3	Male	Father		48	Yes	No	Primary	Father		Primary	No	No	No	Other (specify)………	0	0	0	0	0	0	0	1	Any that a medical personel gives to us	1655116110193.jpg	https://kc.humanitarianresponse.info/media/original?media_file=jamesmuleme%2Fattachments%2Fd5ff8ab6aeb9432b94519c7a1b0e5ec9%2F631a546e-e220-430d-bc5b-4a21f457f1d3%2F1655116110193.jpg	1655116190147.jpg	https://kc.humanitarianresponse.info/media/original?media_file=jamesmuleme%2Fattachments%2Fd5ff8ab6aeb9432b94519c7a1b0e5ec9%2F631a546e-e220-430d-bc5b-4a21f457f1d3%2F1655116190147.jpg			From a professional prescriber	No
H006	Negative	Positive	positive	2022-06-13 15:42:34	2022-06-13 16:01:55	5	Kyengera town council	Buddo	Kimbejja	0.2681889 32.47418 1203.8042770955526 5.0	0.268189	32.4742	1203.8	5	Rural	2	6	Male	Father		56	Yes	No	Tertiary/University	Father		Tertiary/University	No	No	No																	From a professional prescriber	Yes	Side effects
H007	Negative	Positive	positive	2022-06-13 17:19:30	2022-06-13 17:53:14	4	Kyengera town council	Kitemu	Kimbejja	0.2666661 32.4757153 1252.0 4.928	0.266666	32.4757	1252	4.928	Peri-Urban	4	4	Male	Father		38	Yes	No	Tertiary/University	Father		Tertiary/University	No	Yes	No	Don’t know	0	0	0	0	0	0	1	0								From a professional prescriber	No
H008	positive	Positive		2022-06-13 17:23:04	2022-06-13 17:41:14	1	Kyengera town council	Kitemu	Kimbejja	0.2744178 32.4755598 0.0 1700.0	0.274418	32.4756	0	1700	Rural	3	3	Male	Father		36	Yes	No	Secondary	Father		Secondary	Yes	No	No	Other (specify)………	0	0	0	0	0	0	0	1	Candidam cream							From a professional prescriber	No
H009	Negative	Positive	Negative	2022-06-13 12:04:32	2022-06-13 13:18:49	5	Kyengera town council	Buddo	Nagalabi	0.2635206 32.4757665 1263.063 1.791	0.263521	32.4758	1263.06	1.791	Rural	3	3	Female	Mother		50	Yes	No	Secondary	Mother		Secondary	Yes	No	No	Other (specify)………	0	0	0	0	0	0	0	1	Acetaminophen	1655112198596.jpg	https://kc.humanitarianresponse.info/media/original?media_file=jamesmuleme%2Fattachments%2Fd5ff8ab6aeb9432b94519c7a1b0e5ec9%2F954b7095-cdda-4302-b0f0-1223f1b8844b%2F1655112198596.jpg	1655112229538.jpg	https://kc.humanitarianresponse.info/media/original?media_file=jamesmuleme%2Fattachments%2Fd5ff8ab6aeb9432b94519c7a1b0e5ec9%2F954b7095-cdda-4302-b0f0-1223f1b8844b%2F1655112229538.jpg	1655112286091.jpg	https://kc.humanitarianresponse.info/media/original?media_file=jamesmuleme%2Fattachments%2Fd5ff8ab6aeb9432b94519c7a1b0e5ec9%2F954b7095-cdda-4302-b0f0-1223f1b8844b%2F1655112286091.jpg	From a professional prescriber	Yes	Side effects
H010	Negative	Positive	positive	2022-06-13 13:04:05	2022-06-13 13:30:31	2	Kyengera town council	Buddo	Nagalabi	0.271899 32.4886484 0.0 1700.0	0.271899	32.4886	0	1700	Urban	3	1	Female	Mother		53	Yes	No	Primary	Mother		Primary	Yes	No	No	Other (specify)………	0	0	0	0	0	0	0	1	Lungs medicine Pressure medicine Diabetes medicine Calcium Arthma medicine	1655115435588.jpg	https://kc.humanitarianresponse.info/media/original?media_file=jamesmuleme%2Fattachments%2Fd5ff8ab6aeb9432b94519c7a1b0e5ec9%2F6bab1efc-b3f3-42e7-abf1-8a0aa022adc5%2F1655115435588.jpg	1655115473945.jpg	https://kc.humanitarianresponse.info/media/original?media_file=jamesmuleme%2Fattachments%2Fd5ff8ab6aeb9432b94519c7a1b0e5ec9%2F6bab1efc-b3f3-42e7-abf1-8a0aa022adc5%2F1655115473945.jpg			Previous doses or prescription	Yes	Time / dosage
H011	Negative	Positive	positive	2022-06-13 16:02:29	2022-06-13 16:17:22	2	Kyengera town council	Buddo	Kimbejja	0.2825671 32.4861723 1247.3 1600.0	0.282567	32.4862	1247.3	1600	Peri-Urban	4	4	Female	Mother		46	Yes	No	Primary	Mother		Primary	No	No	No	Other (specify)………	0	0	0	0	0	0	0	1	Cortum Panadol Fragile Ampicros	1655125713409.jpg	https://kc.humanitarianresponse.info/media/original?media_file=jamesmuleme%2Fattachments%2Fd5ff8ab6aeb9432b94519c7a1b0e5ec9%2Fcbb3e83f-dd88-426c-bd97-8287f4513890%2F1655125713409.jpg	1655125721180.jpg	https://kc.humanitarianresponse.info/media/original?media_file=jamesmuleme%2Fattachments%2Fd5ff8ab6aeb9432b94519c7a1b0e5ec9%2Fcbb3e83f-dd88-426c-bd97-8287f4513890%2F1655125721180.jpg	1655126225582.jpg	https://kc.humanitarianresponse.info/media/original?media_file=jamesmuleme%2Fattachments%2Fd5ff8ab6aeb9432b94519c7a1b0e5ec9%2Fcbb3e83f-dd88-426c-bd97-8287f4513890%2F1655126225582.jpg	From a professional prescriber	No
H012	positive	Positive	positive	2022-06-13 14:30:51	2022-06-13 15:38:39	4	Kyengera town council	Buddo	Kimbejja	0.2666537 32.4732734 1218.6 7.68	0.266654	32.4733	1218.6	7.68	Peri-Urban	2	2	Male	Mother		77	Yes	Yes	Tertiary/University	Mother		Tertiary/University	No	No	No	Other (specify)………	0	0	0	0	0	0	0	1	Herbals, nifedine,zydus,benduric	1655122920947.jpg	https://kc.humanitarianresponse.info/media/original?media_file=jamesmuleme%2Fattachments%2Fd5ff8ab6aeb9432b94519c7a1b0e5ec9%2Fb41d7f19-cc51-4ff1-a624-bad51981ada7%2F1655122920947.jpg	1655122932622.jpg	https://kc.humanitarianresponse.info/media/original?media_file=jamesmuleme%2Fattachments%2Fd5ff8ab6aeb9432b94519c7a1b0e5ec9%2Fb41d7f19-cc51-4ff1-a624-bad51981ada7%2F1655122932622.jpg			From a professional prescriber	Yes	Preferences
H013	Negative	Positive	positive	2022-06-13 14:19:53	2022-06-13 20:21:36	3	Kyengera town council	Kitemu	Kivu	0.25991 32.4732611 1190.514 3.9	0.25991	32.4733	1190.51	3.9	Urban	6	2	Male	Father		50	No	No	Secondary	Mother		Primary	No	No	Yes	Other (specify)………	0	0	0	0	0	0	0	1	Dexa							From a professional prescriber	No
H014	positive	Positive	positive	2022-06-13 17:23:47	2022-06-13 17:44:57	3	Kyengera town council	Kitemu	Kivu	0.2948884 32.4807042 1166.788 3.9	0.294888	32.4807	1166.79	3.9	Urban	3	3	Male	Father		45	No	No	Tertiary/University	Mother		Secondary	Yes	No	Yes	Tetracycline Ciprofloxacin	1	0	0	1	0	0	0	0								From a professional prescriber	No
H015	Negative	Negative	positive	2022-06-13 18:15:52	2022-06-13 18:38:31	3	Kyengera town council	Kitemu	Kivu	0.28901 32.4812504 1201.22 3.9	0.28901	32.4813	1201.22	3.9	Urban	2	1	Female	Other	Grandmother	60	Yes	No	Secondary	Other	Grandmother	Secondary	Yes	No	Yes	Trimethoprim- sulfamethoxazole Ciprofloxacin Tetracycline	1	0	0	1	0	1	0	0		1655133843584.jpg	https://kc.humanitarianresponse.info/media/original?media_file=jamesmuleme%2Fattachments%2Fd5ff8ab6aeb9432b94519c7a1b0e5ec9%2F0067e427-cf3e-454c-a03d-a6ebb9d06731%2F1655133843584.jpg					From a professional prescriber	No
H016	Negative	Positive	Negative	2022-06-13 17:38:14	2022-06-13 17:48:31	5	Kyengera town council	Buddo	Kimbejja	0.2749153 32.4841913 1178.45 0.98	0.274915	32.4842	1178.45	0.98	Rural	4	6	Male	Father		69	No	No	Secondary	Father		Secondary	No	No	No										Dynapar	1655131440498.jpg	https://kc.humanitarianresponse.info/media/original?media_file=jamesmuleme%2Fattachments%2Fd5ff8ab6aeb9432b94519c7a1b0e5ec9%2F86ba0e56-7a95-4973-a838-36e9ba87aae9%2F1655131440498.jpg	1655131461482.jpg	https://kc.humanitarianresponse.info/media/original?media_file=jamesmuleme%2Fattachments%2Fd5ff8ab6aeb9432b94519c7a1b0e5ec9%2F86ba0e56-7a95-4973-a838-36e9ba87aae9%2F1655131461482.jpg	1655131471638.jpg	https://kc.humanitarianresponse.info/media/original?media_file=jamesmuleme%2Fattachments%2Fd5ff8ab6aeb9432b94519c7a1b0e5ec9%2F86ba0e56-7a95-4973-a838-36e9ba87aae9%2F1655131471638.jpg	From a professional prescriber	Yes	Side effects
H017	positive	Positive	positive	2022-07-11 14:03:33	2022-07-11 14:27:58	5	Kakili	Buwanuka B	Buwanuka B	0.3822817 32.3824012 1178.109 3.9	0.382282	32.3824	1178.11	3.9	Peri-Urban	3	3	Male	Father		58	No	No	Primary	Mother		Primary	No	No	No	Other (specify)………	0	0	0	0	0	0	0	1	Ibumex, flucap	1657538352598.jpg	https://kc.humanitarianresponse.info/media/original?media_file=jamesmuleme%2Fattachments%2Fd5ff8ab6aeb9432b94519c7a1b0e5ec9%2F8dd8d2ef-c86e-4a0a-b276-d57ff48721de%2F1657538352598.jpg	1657538374735.jpg	https://kc.humanitarianresponse.info/media/original?media_file=jamesmuleme%2Fattachments%2Fd5ff8ab6aeb9432b94519c7a1b0e5ec9%2F8dd8d2ef-c86e-4a0a-b276-d57ff48721de%2F1657538374735.jpg			From a professional prescriber	Yes	Due to economic or financial issues
H018	Negative	Positive	positive	2022-07-11 14:32:09	2022-07-11 14:42:25	5	Kakili	Buwanuka B	Buwanuka B	0.382599 32.382523 1056.228 3.9	0.382599	32.3825	1056.23	3.9	Peri-Urban	7	5	Female	Mother		50	Yes	No	Primary	Mother		Primary	No	No																		From a professional prescriber	Yes	Due to economic or financial issues
H019	Negative	Positive	positive	2022-06-13 14:43:33	2022-06-13 15:14:01	5	Kyengera town council	Buddo	Kimbejja	0.2682399 32.472597 1207.133860404976 4.977	0.26824	32.4726	1207.13	4.977	Rural	4	2	Male	Father		75	No	No	Secondary	Father		Secondary	Yes	Yes	Yes	Other (specify)………	0	0	0	0	0	0	0	1	Pyrazinamide	1655121199875.jpg	https://kc.humanitarianresponse.info/media/original?media_file=jamesmuleme%2Fattachments%2Fd5ff8ab6aeb9432b94519c7a1b0e5ec9%2F5392d6a3-9c1d-49a8-ac52-e4a4864dabf0%2F1655121199875.jpg	1655121208390.jpg	https://kc.humanitarianresponse.info/media/original?media_file=jamesmuleme%2Fattachments%2Fd5ff8ab6aeb9432b94519c7a1b0e5ec9%2F5392d6a3-9c1d-49a8-ac52-e4a4864dabf0%2F1655121208390.jpg	1655121220795.jpg	https://kc.humanitarianresponse.info/media/original?media_file=jamesmuleme%2Fattachments%2Fd5ff8ab6aeb9432b94519c7a1b0e5ec9%2F5392d6a3-9c1d-49a8-ac52-e4a4864dabf0%2F1655121220795.jpg	From a professional prescriber	Yes	Side effects
H020	Negative	Positive	positive	2022-06-13 14:27:11	2022-06-13 14:59:35	1	Kyengera town council	Kitemu	Kivu	0.2662622 32.4670691 0.0 2099.999	0.266262	32.4671	0	2100	Rural	3	8	Male	Father		42	Yes	No	Secondary	Father		Secondary	No	No	No	Other (specify)………	0	0	0	0	0	0	0	1	Mainly herbal medicine	1655120137913.jpg	https://kc.humanitarianresponse.info/media/original?media_file=jamesmuleme%2Fattachments%2Fd5ff8ab6aeb9432b94519c7a1b0e5ec9%2Fa36780bd-0c72-4512-954a-d4e2a0936afa%2F1655120137913.jpg	1655120011953.jpg	https://kc.humanitarianresponse.info/media/original?media_file=jamesmuleme%2Fattachments%2Fd5ff8ab6aeb9432b94519c7a1b0e5ec9%2Fa36780bd-0c72-4512-954a-d4e2a0936afa%2F1655120011953.jpg	1655120051146.jpg	https://kc.humanitarianresponse.info/media/original?media_file=jamesmuleme%2Fattachments%2Fd5ff8ab6aeb9432b94519c7a1b0e5ec9%2Fa36780bd-0c72-4512-954a-d4e2a0936afa%2F1655120051146.jpg	From a professional prescriber	Yes	Time / dosage
H021	Negative	Positive	Negative	2022-06-20 11:58:30	2022-06-20 13:38:19	1	Kasangati town council	Nangabo	Nangabo	0.4396851 32.5832338 1160.0 5.285	0.439685	32.5832	1160	5.285	Peri-Urban	3	1	Male	Father		50	Yes	No	Secondary	Father		Secondary	No	No	No	Other (specify)………	0	0	0	0	0	0	0	1	Coaterm							From a professional prescriber	Yes	Due to economic or financial issues
H022	Negative	Negative	Negative	2022-06-20 13:19:32	2022-06-20 13:35:14	1	Kasangati town council	Nangabo	Nangabo	0.4420125 32.5776189 1164.0 16.5	0.442012	32.5776	1164	16.5	Peri-Urban	1	0	Female	Mother		77	Yes	Yes	Tertiary/University	Mother		Tertiary/University	No	No	No	Other (specify)………	0	0	0	0	0	0	0	1	Fluconazole					1655720550535.jpg	https://kc.humanitarianresponse.info/media/original?media_file=jamesmuleme%2Fattachments%2Fd5ff8ab6aeb9432b94519c7a1b0e5ec9%2Fb2d31619-e008-4ca1-9b6d-24aba73b0311%2F1655720550535.jpg	From a professional prescriber	No
H023	Negative	Positive	positive	2022-06-20 14:34:26	2022-06-20 14:44:45	1	Kasangati town council	Nangabo	Nangabo	0.4445466 32.5783449 1211.0 18.9	0.444547	32.5783	1211	18.9	Peri-Urban	3	4	Female	Mother		63	Yes	No	Secondary	Mother		Secondary	Yes	No	No	Other (specify)………	0	0	0	0	0	0	0	1	Coaterm, fragile							From a professional prescriber	Yes	Due to economic or financial issues
H024	Negative	Positive	Negative	2022-06-20 15:29:58	2022-06-20 15:50:10	1	Kasangati town council	Nangabo	Nangabo	0.4486001 32.5791419 1157.0 5.43	0.4486	32.5791	1157	5.43	Peri-Urban	4	3	Female	Mother		76	No	No	Tertiary/University	Mother		Tertiary/University	Yes	No	No	Ciprofloxacin Other (specify)………	0	0	0	1	0	0	0	1	Coaterm							From a professional prescriber	No
H025	Negative	Positive	positive	2022-06-20 16:19:47	2022-06-20 16:30:17	2	Kasangati town council	Kitezi	Kabaga Kayanga	0.4270563 32.5678523 0.0 1700.0	0.427056	32.5679	0	1700	Peri-Urban	2	3	Male	Father		50	Yes	No	Primary	Father		Primary	Yes	No	No	Other (specify)………	0	0	0	0	0	0	0	1	Cortum Panadol							Previous doses or prescription	No
H026	Negative	Negative	Negative	2022-06-20 11:56:24	2022-06-20 12:22:46	2	Kasangati town council	Kitezi	Kabaga Kayanga	0.4255818 32.5639643 0.0 1600.0	0.425582	32.564	0	1600	Peri-Urban	3	3	Male	Father		60	Yes	No	Primary	Father		Primary	Yes	Yes	Yes	Other (specify)………	0	0	0	0	0	0	0	1	Nicosia Vit b complex Apricot	1655715780445.jpg	https://kc.humanitarianresponse.info/media/original?media_file=jamesmuleme%2Fattachments%2Fd5ff8ab6aeb9432b94519c7a1b0e5ec9%2F3da7c1ae-da31-4301-b0bf-a0b61a2be0e8%2F1655715780445.jpg	1655715803763.jpg	https://kc.humanitarianresponse.info/media/original?media_file=jamesmuleme%2Fattachments%2Fd5ff8ab6aeb9432b94519c7a1b0e5ec9%2F3da7c1ae-da31-4301-b0bf-a0b61a2be0e8%2F1655715803763.jpg	1655715816859.jpg	https://kc.humanitarianresponse.info/media/original?media_file=jamesmuleme%2Fattachments%2Fd5ff8ab6aeb9432b94519c7a1b0e5ec9%2F3da7c1ae-da31-4301-b0bf-a0b61a2be0e8%2F1655715816859.jpg	From a professional prescriber	No
H027	Negative	Positive	Negative	2022-06-20 13:50:38	2022-06-20 14:36:19	2	Kasangati town council	Kitezi	Kabaga Kayanga	0.4277597 32.5584873 1150.2474804160013 8.0	0.42776	32.5585	1150.25	8	Peri-Urban	3	10	Male	Father		73	Yes	No	Secondary	Father		Secondary	Yes	No	No	Other (specify)………	0	0	0	0	0	0	0	1	Panadol Metro Paracetamol Amocylin	1655722611977.jpg	https://kc.humanitarianresponse.info/media/original?media_file=jamesmuleme%2Fattachments%2Fd5ff8ab6aeb9432b94519c7a1b0e5ec9%2F772d67b0-6cc7-4e81-b264-aac3210e269c%2F1655722611977.jpg	1655722634090.jpg	https://kc.humanitarianresponse.info/media/original?media_file=jamesmuleme%2Fattachments%2Fd5ff8ab6aeb9432b94519c7a1b0e5ec9%2F772d67b0-6cc7-4e81-b264-aac3210e269c%2F1655722634090.jpg	1655722644451.jpg	https://kc.humanitarianresponse.info/media/original?media_file=jamesmuleme%2Fattachments%2Fd5ff8ab6aeb9432b94519c7a1b0e5ec9%2F772d67b0-6cc7-4e81-b264-aac3210e269c%2F1655722644451.jpg	From a professional prescriber	No
H028	Negative	Negative	Negative	2022-06-20 11:04:04	2022-06-20 11:19:08	2	Kasangati town council	Kitezi	Kabaga Kayanga	0.4216308 32.5576017 0.0 1899.999	0.421631	32.5576	0	1900	Peri-Urban	10	3	Female	Mother		75	Yes	No	Primary	Mother		Primary	No	Yes	No	Other (specify)………	0	0	0	0	0	0	0	1	Panadol							Previous doses or prescription	Yes	Time / dosage
H029	Negative	Positive	positive	2022-06-20 15:05:33	2022-06-20 15:12:22	2	Kasangati town council	Kitezi	Kabaga Kayanga	0.4219894 32.5600224 1180.7000732421875 7.8	0.421989	32.56	1180.7	7.8	Peri-Urban	1	2	Female	Mother		70	Yes	No	Primary	Mother		Primary	Yes	No	No	Other (specify)………	0	0	0	0	0	0	0	1	Cortum Capsules							Previous doses or prescription	Yes	Due to economic or financial issues
H030	positive	Negative	Negative	2022-07-11 10:35:26	2022-07-11 10:47:44	1	Kakili	Luwonga	Bugwanya	0.4163435 32.4097383 0.0 1500.0	0.416343	32.4097	0	1500	Rural	2	7	Male	Father		51	Yes	No	Primary	Father		Secondary	No	No	No																	From a professional prescriber	No
H031	Negative	Negative	Negative	2022-06-20 14:29:42	2022-06-20 14:41:41	3	Kasangati town council	Kitezi	Lubatu	0.4158433 32.5598117 1162.2 4.96	0.415843	32.5598	1162.2	4.96	Peri-Urban	3	2	Female	Mother		50	Yes	No	No formal education	Mother		No formal education	Yes	No	No	Other (specify)………	0	0	0	0	0	0	0	1	Not any							From a professional prescriber	No
H032	Negative	Negative	Negative	2022-06-20 10:47:15	2022-06-20 11:27:01	3	Kasangati town council	Kitezi	Lubatu	0.4124654 32.562187 1175.6000000000001 4.68	0.412465	32.5622	1175.6	4.68	Rural	2	3	Female	Mother		78	Yes	No	Primary	Mother		Primary	Yes	No	No	Other (specify)………	0	0	0	0	0	0	0	1	Drink warm water	1655712566110.jpg	https://kc.humanitarianresponse.info/media/original?media_file=jamesmuleme%2Fattachments%2Fd5ff8ab6aeb9432b94519c7a1b0e5ec9%2F27f05151-97b8-4f2b-99ae-0e71a688d63d%2F1655712566110.jpg	1655712595183.jpg	https://kc.humanitarianresponse.info/media/original?media_file=jamesmuleme%2Fattachments%2Fd5ff8ab6aeb9432b94519c7a1b0e5ec9%2F27f05151-97b8-4f2b-99ae-0e71a688d63d%2F1655712595183.jpg			From a professional prescriber	No
H033	Negative	Negative	Negative	2022-06-20 11:52:19	2022-06-20 12:08:09	3	Kasangati town council	Kitezi	Lubatu	0.4087268 32.5626008 1167.7 3.889	0.408727	32.5626	1167.7	3.889	Rural	3	3	Male	Father		50	Yes	No	Secondary	Father		Secondary	Yes	No	No	Other (specify)………	0	0	0	0	0	0	0	1	Magnesium							From a professional prescriber	No
H034	Negative	Negative	Negative	2022-06-20 12:27:53	2022-06-20 12:42:09	3	Kasangati town council	Kitezi	Lubatu	0.4086588 32.562992 1173.0 4.909	0.408659	32.563	1173	4.909	Rural	3	5	Male	Father		40	Yes	No	Secondary	Father		Secondary	Yes	No	No	Tetracycline	1	0	0	0	0	0	0	0	Magnesium	1655717547901.jpg	https://kc.humanitarianresponse.info/media/original?media_file=jamesmuleme%2Fattachments%2Fd5ff8ab6aeb9432b94519c7a1b0e5ec9%2Fbd4b9e8e-10bd-437b-bb94-04e80aae9788%2F1655717547901.jpg	1655717560354.jpg	https://kc.humanitarianresponse.info/media/original?media_file=jamesmuleme%2Fattachments%2Fd5ff8ab6aeb9432b94519c7a1b0e5ec9%2Fbd4b9e8e-10bd-437b-bb94-04e80aae9788%2F1655717560354.jpg	1655717577812.jpg	https://kc.humanitarianresponse.info/media/original?media_file=jamesmuleme%2Fattachments%2Fd5ff8ab6aeb9432b94519c7a1b0e5ec9%2Fbd4b9e8e-10bd-437b-bb94-04e80aae9788%2F1655717577812.jpg	From a professional prescriber	Yes	Due to economic or financial issues
H035	positive	Positive	positive	2022-07-11 17:42:24	2022-07-11 17:49:19	1	Kakili	Luwonga	Bugwanya	0.4058783 32.4100923 0.0 1000.0	0.405878	32.4101	0	1000	Rural	3	3	Male	Father		53	Yes	No	Secondary	Father		Secondary	No	No	No										Zinc							From a professional prescriber	Yes	Side effects
H036	Negative	Negative	Negative	2022-06-20 13:21:09	2022-06-20 13:35:00	3	Kasangati town council	Kitezi	Lubatu	0.4182739 32.5639702 1189.7 4.233	0.418274	32.564	1189.7	4.233	Peri-Urban	5	3	Male	Father		50	Yes	No	Primary	Father		Primary	Yes	Yes	No	Other (specify)………	0	0	0	0	0	0	0	1	Fluzole	1655720717840.jpg	https://kc.humanitarianresponse.info/media/original?media_file=jamesmuleme%2Fattachments%2Fd5ff8ab6aeb9432b94519c7a1b0e5ec9%2F3c8e17ee-0afd-4570-b5c3-4475f60df960%2F1655720717840.jpg					From a professional prescriber	Yes	Preferences
H037	Negative	Negative	Negative	2022-06-20 14:26:05	2022-06-20 14:55:50	4	Kasangati town council	Kitezi	Lusanja	0.4066304 32.5742143 0.0 2000.0	0.40663	32.5742	0	2000	Peri-Urban	7	3	Male	Father		70	No	Yes	Tertiary/University	Father		Tertiary/University	No	No	No	Other (specify)………	0	0	0	0	0	0	0	1	Moxaforte	1655725117436.jpg	https://kc.humanitarianresponse.info/media/original?media_file=jamesmuleme%2Fattachments%2Fd5ff8ab6aeb9432b94519c7a1b0e5ec9%2Fa8fda89d-9a50-4ab1-ac32-d0419356e356%2F1655725117436.jpg	1655725129185.jpg	https://kc.humanitarianresponse.info/media/original?media_file=jamesmuleme%2Fattachments%2Fd5ff8ab6aeb9432b94519c7a1b0e5ec9%2Fa8fda89d-9a50-4ab1-ac32-d0419356e356%2F1655725129185.jpg	1655725141504.jpg	https://kc.humanitarianresponse.info/media/original?media_file=jamesmuleme%2Fattachments%2Fd5ff8ab6aeb9432b94519c7a1b0e5ec9%2Fa8fda89d-9a50-4ab1-ac32-d0419356e356%2F1655725141504.jpg	From a professional prescriber	No
H038	positive	Positive	positive	2022-07-11 16:19:36	2022-07-11 16:33:11	1	Kakili	Luwonga	Bugwanya	0.4156058 32.4076143 0.0 1299.999	0.415606	32.4076	0	1300	Rural	4	2	Female	Mother		52	Yes	No	No formal education	Mother		No formal education	No	No	No																	From a professional prescriber	Yes	Due to economic or financial issues
H039	positive	Positive	positive	2022-06-20 13:16:16	2022-06-20 13:38:28	4	Kasangati town council	Kitezi	Lusanja	0.4071229 32.5752746 0.0 2200.0	0.407123	32.5753	0	2200	Peri-Urban	3	6	Male	Father		57	Yes	No	Secondary	Father		Secondary	No	Yes	No	Other (specify)………	0	0	0	0	0	0	0	1	Panado							From a professional prescriber	No
H040	Negative	Positive	positive	2022-06-20 12:02:59	2022-06-20 12:28:45	4	Kasangati town council	Kitezi	Lusanja	0.4088539 32.5773952 0.0 3000.0	0.408854	32.5774	0	3000	Peri-Urban	2	0	Male	Other	Worker	28	Yes	No	Primary	Other	Worker/house boy	Primary	No	No	No										Doesn't remember							From a professional prescriber	No
H041	Negative	Positive	Negative	2022-06-20 10:41:03	2022-06-20 11:58:24	4	Kasangati town council	Kitezi	Lusanja	0.4088539 32.5773952 0.0 3000.0	0.408854	32.5774	0	3000	Peri-Urban	3	5	Male	Father		48	Yes	Yes	Tertiary/University	Father		Tertiary/University	Yes	No	Yes	Other (specify)………	0	0	0	0	0	0	0	1	UNITRIM, LUMARTEM	1655711404929.jpg	https://kc.humanitarianresponse.info/media/original?media_file=jamesmuleme%2Fattachments%2Fd5ff8ab6aeb9432b94519c7a1b0e5ec9%2F6303f8cf-23b9-4346-a221-c6e045ac038e%2F1655711404929.jpg	1655711424967.jpg	https://kc.humanitarianresponse.info/media/original?media_file=jamesmuleme%2Fattachments%2Fd5ff8ab6aeb9432b94519c7a1b0e5ec9%2F6303f8cf-23b9-4346-a221-c6e045ac038e%2F1655711424967.jpg	1655711447727.jpg	https://kc.humanitarianresponse.info/media/original?media_file=jamesmuleme%2Fattachments%2Fd5ff8ab6aeb9432b94519c7a1b0e5ec9%2F6303f8cf-23b9-4346-a221-c6e045ac038e%2F1655711447727.jpg	From a professional prescriber	No
H042	Negative	Negative	positive	2022-07-11 14:35:56	2022-07-11 14:45:20	1	Kakili	Luwonga	Bugwanya	0.4188665 32.4030123 0.0 1799.999	0.418866	32.403	0	1800	Rural	2	2	Male	Father		57	Yes	No	Tertiary/University	Father		Secondary	No	No	No																	From a professional prescriber	Yes	Side effects
H043	Negative	Positive	Negative	2022-06-20 10:41:14	2022-06-20 11:02:25	5	Kasangati town council	Nangabo	Nakanako	0.4481749 32.5699659 1087.16 7.411	0.448175	32.57	1087.16	7.411	Peri-Urban	3	15	Male	Mother		47	No	No	Tertiary/University	Mother		Secondary	Yes	No	No	Other (specify)………	0	0	0	0	0	0	0	1	Cetirizine	1655711316652.jpg	https://kc.humanitarianresponse.info/media/original?media_file=jamesmuleme%2Fattachments%2Fd5ff8ab6aeb9432b94519c7a1b0e5ec9%2F99a27dcc-016d-4f22-b3a3-b474efae6ccc%2F1655711316652.jpg	1655711347268.jpg	https://kc.humanitarianresponse.info/media/original?media_file=jamesmuleme%2Fattachments%2Fd5ff8ab6aeb9432b94519c7a1b0e5ec9%2F99a27dcc-016d-4f22-b3a3-b474efae6ccc%2F1655711347268.jpg			From a professional prescriber	No
H044	Negative	Positive	positive	2022-06-20 12:32:07	2022-06-20 12:52:09	5	Kasangati town council	Nangabo	Bamba LC1	0.4358521 32.5695745 1175.018 3.9	0.435852	32.5696	1175.02	3.9	Peri-Urban	3	0	Female	Mother		54	No	No	Tertiary/University	Father		Tertiary/University	No	Yes	Yes	Ciprofloxacin Other (specify)………	0	0	0	1	0	0	0	1	Ampiclox							From a professional prescriber	Yes	Preferences
H045	Negative	Negative	positive	2022-06-20 13:09:00	2022-06-20 13:35:31	5	Kasangati town council	Nangabo	Bamba LC1	0.4358256 32.5691526 1176.992 3.9	0.435826	32.5692	1176.99	3.9	Peri-Urban	1	3	Female	Mother		60	Yes	No	Primary	Mother		Primary		No	No	Other (specify)………	0	0	0	0	0	0	0	1	Amoxycline							From a professional prescriber	No
H046	Negative	Positive	Negative	2022-06-20 11:41:18	2022-06-20 12:06:06	5	Kasangati town council	Nangabo	Bamba LC1	0.4401604 32.5710717 1168.498 3.9	0.44016	32.5711	1168.5	3.9	Rural	1	7	Female	Mother		63	Yes	No	Primary	Mother		Primary	No	No	Yes	Other (specify)……… Tetracycline	1	0	0	0	0	0	0	1	Amoxycin, chlorphenamine	1655714775835.jpg	https://kc.humanitarianresponse.info/media/original?media_file=jamesmuleme%2Fattachments%2Fd5ff8ab6aeb9432b94519c7a1b0e5ec9%2F7d31a979-1cb1-4345-b265-cb87ec4834d6%2F1655714775835.jpg	1655714791491.jpg	https://kc.humanitarianresponse.info/media/original?media_file=jamesmuleme%2Fattachments%2Fd5ff8ab6aeb9432b94519c7a1b0e5ec9%2F7d31a979-1cb1-4345-b265-cb87ec4834d6%2F1655714791491.jpg	1655714822149.jpg	https://kc.humanitarianresponse.info/media/original?media_file=jamesmuleme%2Fattachments%2Fd5ff8ab6aeb9432b94519c7a1b0e5ec9%2F7d31a979-1cb1-4345-b265-cb87ec4834d6%2F1655714822149.jpg	From a professional prescriber	No
H047	Negative	Positive	positive	2022-06-20 14:03:56	2022-06-20 14:43:27	5	Kasangati town council	Nangabo	Bamba LC1	0.4292315 32.5760285 1179.457 3.9	0.429231	32.576	1179.46	3.9	Peri-Urban	3	5	Male	Father		60	No	No	Secondary	Mother		Secondary	No	Yes	Yes	Other (specify)……… Carbapenem (imipenem, meropenem)	0	0	0	0	1	0	0	1	Cetirizine, amploxy, ibrufen, metronidazole	1655724502393.jpg	https://kc.humanitarianresponse.info/media/original?media_file=jamesmuleme%2Fattachments%2Fd5ff8ab6aeb9432b94519c7a1b0e5ec9%2F0ad21c43-e1ee-4aa4-be98-e4d97926936f%2F1655724502393.jpg	1655724533976.jpg	https://kc.humanitarianresponse.info/media/original?media_file=jamesmuleme%2Fattachments%2Fd5ff8ab6aeb9432b94519c7a1b0e5ec9%2F0ad21c43-e1ee-4aa4-be98-e4d97926936f%2F1655724533976.jpg	1655724558608.jpg	https://kc.humanitarianresponse.info/media/original?media_file=jamesmuleme%2Fattachments%2Fd5ff8ab6aeb9432b94519c7a1b0e5ec9%2F0ad21c43-e1ee-4aa4-be98-e4d97926936f%2F1655724558608.jpg	From a professional prescriber	No
H048	Negative	Positive	Negative	2022-06-20 15:04:16	2022-06-20 15:23:09	5	Kasangati town council	Nangabo	Bamba LC1	0.4353595 32.5766648 1208.678 3.9	0.43536	32.5767	1208.68	3.9	Peri-Urban	3	2	Male	Father		60	No	No	Primary	Mother		Secondary	No	Yes	Yes	Carbapenem (imipenem, meropenem) Tetracycline	1	0	0	0	1	0	0	0								From a professional prescriber	No
H049	Negative	Positive	positive	2022-06-27 16:40:55	2022-06-27 16:52:55	1	Kasanje town council	Kasanje	Kasanje	0.1526996 32.401952 0.0 2495.0	0.1527	32.402	0	2495	Rural	3	1	Female	Mother		44	Yes	No	Primary	Mother		Primary	No	No	No																	From a professional prescriber	Yes	Due to economic or financial issues
H050	positive	Positive	positive	2022-06-27 14:59:30	2022-06-27 15:10:04	1	Kasanje town council	Kasanje	Kasanje	0.1520431 32.4037203 0.0 3200.0	0.152043	32.4037	0	3200	Rural	6	4	Male	Mother		53	Yes	No	Tertiary/University	Mother		Tertiary/University	No	No	No										Acriptega	1656331489074.jpg	https://kc.humanitarianresponse.info/media/original?media_file=jamesmuleme%2Fattachments%2Fd5ff8ab6aeb9432b94519c7a1b0e5ec9%2F358c9658-6d01-4e24-9296-3a1bfcf31e8c%2F1656331489074.jpg					From a professional prescriber	Yes	Side effects
H051	positive	Positive	positive	2022-06-27 14:01:45	2022-06-27 14:11:49	1	Kasanje town council	Kasanje	Kasanje	0.1552636 32.3998261 0.0 800.0	0.155264	32.3998	0	800	Peri-Urban	2	2	Female	Mother		67	No	No	Primary	Mother		Primary	No	No	No																	From a professional prescriber	Yes	Due to economic or financial issues
H052	Negative	Positive	positive	2022-07-11 11:50:38	2022-07-11 11:59:24	1	Kakili	Luwonga	Bugwanya	0.398632 32.415402 0.0 600.0	0.398632	32.4154	0	600	Rural	2	3	Male	Father		60	Yes	No	Primary	Father		Secondary	No	No	No																	From a professional prescriber	Yes	Side effects
H053	Negative	Positive	positive	2022-06-27 11:32:33	2022-06-27 11:50:07	1	Kasanje town council	Kasanje	Kasanje	0.1526857 32.4019555 0.0 2499.0	0.152686	32.402	0	2499	Peri-Urban	1	4	Male	Father		50	No	No	Primary	Father		Primary	Yes	No	No										Mouticope	1656319213537.jpg	https://kc.humanitarianresponse.info/media/original?media_file=jamesmuleme%2Fattachments%2Fd5ff8ab6aeb9432b94519c7a1b0e5ec9%2F5c6c108e-cedb-423b-b68e-a9fbd600f815%2F1656319213537.jpg	1656319251398.jpg	https://kc.humanitarianresponse.info/media/original?media_file=jamesmuleme%2Fattachments%2Fd5ff8ab6aeb9432b94519c7a1b0e5ec9%2F5c6c108e-cedb-423b-b68e-a9fbd600f815%2F1656319251398.jpg	1656319274263.jpg	https://kc.humanitarianresponse.info/media/original?media_file=jamesmuleme%2Fattachments%2Fd5ff8ab6aeb9432b94519c7a1b0e5ec9%2F5c6c108e-cedb-423b-b68e-a9fbd600f815%2F1656319274263.jpg	From a professional prescriber	Yes	Side effects
H054	Negative	Positive	positive	2022-06-27 12:57:35	2022-06-27 13:07:09	1	Kasanje town council	Kasanje	Kasanje	0.1527877 32.4019502 0.0 2400.0	0.152788	32.402	0	2400	Peri-Urban	1	2	Male	Father		41	No	No	Primary	Father		Primary	No	No	No																	From a professional prescriber	Yes	Due to economic or financial issues
H055	Negative	Positive	positive	2022-06-27 10:40:56	2022-06-27 10:56:20	2	Kasanje town council	Kasanje	Kobe	0.1713607 32.3877886 0.0 3099.999	0.171361	32.3878	0	3100	Peri-Urban	6	4	Male	Father		44	Yes	Yes	Secondary	Father		Secondary	No	No	No	Other (specify)………	0	0	0	0	0	0	0	1	Quantum Panadol Amoxylin	1656315891110.jpg	https://kc.humanitarianresponse.info/media/original?media_file=jamesmuleme%2Fattachments%2Fd5ff8ab6aeb9432b94519c7a1b0e5ec9%2F50d00545-8670-43f3-a3b4-f7d7a06d2fa4%2F1656315891110.jpg	1656315906464.jpg	https://kc.humanitarianresponse.info/media/original?media_file=jamesmuleme%2Fattachments%2Fd5ff8ab6aeb9432b94519c7a1b0e5ec9%2F50d00545-8670-43f3-a3b4-f7d7a06d2fa4%2F1656315906464.jpg			Previous doses or prescription	No
H056	Negative	Positive	Negative	2022-06-27 13:17:38	2022-06-27 13:39:41	2	Kasanje town council	Kasanje	Kobe	0.1592196 32.3998261 0.0 1000.0	0.15922	32.3998	0	1000	Peri-Urban	1	3	Male	Father		48	Yes	No	Tertiary/University	Father		Tertiary/University	Yes	Yes	Yes	Other (specify)………	0	0	0	0	0	0	0	1	Panadol Barole 20							From a professional prescriber	No
H057	Negative	Positive	positive	2022-06-27 14:32:25	2022-06-27 14:42:48	2	Kasanje town council	Kasanje	Kobe	0.1520455 32.4023043 0.0 2500.0	0.152046	32.4023	0	2500	Peri-Urban	2	6	Male	Father		50	Yes	No	Secondary	Father		Secondary	Yes	Yes	No	Other (specify)………	0	0	0	0	0	0	0	1	Cortum Panadol							From a professional prescriber	No
H058	Negative	Positive	positive	2022-06-27 11:25:33	2022-06-27 11:37:42	2	Kasanje town council	Kasanje	Kobe	0.2212513 32.3357284 0.0 2799.999	0.221251	32.3357	0	2800	Peri-Urban	3	4	Male	Father		48	Yes	No	Secondary	Father		Secondary	Yes	Yes	Yes	Other (specify)………	0	0	0	0	0	0	0	1	Panadol Cortum	1656318572946.jpg	https://kc.humanitarianresponse.info/media/original?media_file=jamesmuleme%2Fattachments%2Fd5ff8ab6aeb9432b94519c7a1b0e5ec9%2F3145a146-721d-4a06-be0b-dec516459a0e%2F1656318572946.jpg					Previous doses or prescription	Yes	Due to economic or financial issues
H059	Negative	Positive	Negative	2022-06-27 12:16:00	2022-06-27 12:35:01	2	Kasanje town council	Kasanje	Kobe	0.1713607 32.3877886 0.0 3099.999	0.171361	32.3878	0	3100	Peri-Urban	2	1	Male	Father		23	Yes	No	Primary	Father		Primary	No	No	No	Other (specify)………	0	0	0	0	0	0	0	1	Cortum Panadol	1656321650852.jpg	https://kc.humanitarianresponse.info/media/original?media_file=jamesmuleme%2Fattachments%2Fd5ff8ab6aeb9432b94519c7a1b0e5ec9%2F62fc9512-a1f3-48bc-ba10-34c1a282c1a1%2F1656321650852.jpg	1656321657877.jpg	https://kc.humanitarianresponse.info/media/original?media_file=jamesmuleme%2Fattachments%2Fd5ff8ab6aeb9432b94519c7a1b0e5ec9%2F62fc9512-a1f3-48bc-ba10-34c1a282c1a1%2F1656321657877.jpg	1656321667627.jpg	https://kc.humanitarianresponse.info/media/original?media_file=jamesmuleme%2Fattachments%2Fd5ff8ab6aeb9432b94519c7a1b0e5ec9%2F62fc9512-a1f3-48bc-ba10-34c1a282c1a1%2F1656321667627.jpg	From a professional prescriber	No
H060	Negative	Positive	Negative	2022-06-27 16:02:28	2022-06-27 16:22:26	2	Kasanje town council	Kasanje	Kobe	0.1520455 32.4023043 0.0 2500.0	0.152046	32.4023	0	2500	Peri-Urban	3	3	Male	Father		38	Yes	No	Secondary	Father		Secondary	Yes	No	No	Other (specify)………	0	0	0	0	0	0	0	1	Cortum Panadol Deworming tabs	1656335429837.jpg	https://kc.humanitarianresponse.info/media/original?media_file=jamesmuleme%2Fattachments%2Fd5ff8ab6aeb9432b94519c7a1b0e5ec9%2F19eecd45-cdb0-4c85-ab4e-339b197e5042%2F1656335429837.jpg	1656335458996.jpg	https://kc.humanitarianresponse.info/media/original?media_file=jamesmuleme%2Fattachments%2Fd5ff8ab6aeb9432b94519c7a1b0e5ec9%2F19eecd45-cdb0-4c85-ab4e-339b197e5042%2F1656335458996.jpg	1656335469751.jpg	https://kc.humanitarianresponse.info/media/original?media_file=jamesmuleme%2Fattachments%2Fd5ff8ab6aeb9432b94519c7a1b0e5ec9%2F19eecd45-cdb0-4c85-ab4e-339b197e5042%2F1656335469751.jpg	From a professional prescriber	Yes	Due to economic or financial issues
H061	Negative	Positive	positive	2022-06-27 12:09:52	2022-06-27 12:26:15	3	Kasanje town council	Kasanje	Bunjo	0.1023685 32.3168384 1167.4 4.333	0.102369	32.3168	1167.4	4.333	Rural	2	8	Male	Father		46	Yes	No	Primary	Father		Primary	No	No	No	Other (specify)………	0	0	0	0	0	0	0	1	Magnesium							From a professional prescriber	No
H062	Negative	Positive	Negative	2022-06-27 14:25:01	2022-06-27 14:35:57	3	Kasanje town council	Kasanje	Bunjo	0.100982 32.3037635 1119.3000000000002 3.927	0.100982	32.3038	1119.3	3.927	Rural	3	5	Male	Father		60	Yes	No	Primary	Father		Primary	Yes	No	No	Don’t know Other (specify)………	0	0	0	0	0	0	1	1	None							From a professional prescriber	No
H063	Negative	Negative	Negative	2022-06-27 13:00:58	2022-06-27 13:26:10	3	Kasanje town council	Kasanje	Bunjo	0.1047217 32.314795 1196.6000000000001 4.4	0.104722	32.3148	1196.6	4.4	Peri-Urban	3	3	Male	Father		29	Yes	No	Secondary	Father		Secondary	Yes	No	No	Other (specify)………	0	0	0	0	0	0	0	1	Herbal medicine	1656324282556.jpg	https://kc.humanitarianresponse.info/media/original?media_file=jamesmuleme%2Fattachments%2Fd5ff8ab6aeb9432b94519c7a1b0e5ec9%2F535183a0-a5a9-442e-bbcc-3b910a5266a7%2F1656324282556.jpg	1656324299027.jpg	https://kc.humanitarianresponse.info/media/original?media_file=jamesmuleme%2Fattachments%2Fd5ff8ab6aeb9432b94519c7a1b0e5ec9%2F535183a0-a5a9-442e-bbcc-3b910a5266a7%2F1656324299027.jpg			Previous doses or prescription	Yes	Due to economic or financial issues
H064	positive	Positive	positive	2022-06-27 13:49:12	2022-06-27 14:00:57	3	Kasanje town council	Kasanje	Bunjo	0.1044809 32.3144563 1149.9 4.62	0.104481	32.3145	1149.9	4.62	Peri-Urban	7	9	Female	Grandfather/mother		80	Yes	No	No formal education	Other	Grandmother	No formal education	Yes	No	Yes	Other (specify)………	0	0	0	0	0	0	0	1	Antibiotics							From a professional prescriber	No
H065	Negative	Positive	positive	2022-07-11 13:56:23	2022-07-11 14:01:53	1	Kakili	Luwonga	Bugwanya	0.4046218 32.4125702 0.0 2799.999	0.404622	32.4126	0	2800	Rural	5	8	Male	Father		60	Yes	No	Secondary	Father		Secondary	No	No	No																	Previous doses or prescription	Yes	Side effects
H066	Negative	Positive	positive	2022-06-27 11:11:07	2022-06-27 11:24:31	3	Kasanje town council	Buddo	Bamba LC1	0.1064508 32.3158287 1154.7 4.32	0.106451	32.3158	1154.7	4.32	Rural	3	3	Female	Mother		72	Yes	No	Primary	Mother		Primary	Yes	No	No	Other (specify)………	0	0	0	0	0	0	0	1	The doctor gives us medication and we take it from there							From a professional prescriber	No
H067	Negative	Positive	Negative	2022-06-27 10:56:51	2022-06-27 11:18:46	4	Kasanje town council	Bulumbu	Nabbaze	0.133034 32.390267 0.0 3799.999	0.133034	32.3903	0	3800	Rural	5	9	Male	Father		60	No	No	Primary	Father		Primary	No	No	No	Don’t know	0	0	0	0	0	0	1	0								From a professional prescriber	No
H068	Negative	Positive	positive	2022-06-27 12:21:34	2022-06-27 12:36:36	4	Kasanje town council	Bulumbu	Nabbaze	0.1654287 32.2496134 0.0 3299.999	0.165429	32.2496	0	3300	Rural	2	3	Male	Mother		47	No	No	Primary	Mother		Primary	No	No	No	Don’t know	0	0	0	0	0	0	1	0	Time has passed	1656322099124.jpg	https://kc.humanitarianresponse.info/media/original?media_file=jamesmuleme%2Fattachments%2Fd5ff8ab6aeb9432b94519c7a1b0e5ec9%2Ff876f3ad-2105-4705-a283-404afdb61195%2F1656322099124.jpg					From a professional prescriber	Yes	Due to economic or financial issues
H069	Negative	Positive	positive	2022-06-27 12:44:22	2022-06-27 13:03:28	4	Kasanje town council	Bulumbu	Nabbaze	0.113902 32.1797941 0.0 3014.0	0.113902	32.1798	0	3014	Rural	1	4	Female	Mother		55	Yes	No	Primary	Mother		Primary	No	No	No	Other (specify)………	0	0	0	0	0	0	0	1	Herbal (Bombo)							I get these drugs from a friend	No
H070	Negative	Positive	Negative	2022-06-27 13:36:55	2022-06-27 13:48:24	4	Kasanje town council	Bulumbu	Nabbaze	0.1986407 32.3162351 0.0 3688.0	0.198641	32.3162	0	3688	Rural	3	1	Male	Father		22	No	No	Secondary	Father		Secondary	No	No	No																	From a professional prescriber	No
H071	positive	Positive	positive	2022-06-27 14:40:32	2022-06-27 14:55:31	4	Kasanje town council	Bulumbu	Nabbaze	0.133034 32.390267 0.0 3799.999	0.133034	32.3903	0	3800	Rural	3	6	Male	Father		43	No	No	Primary	Father		Primary	No	No	No	Don’t know	0	0	0	0	0	0	1	0								From a professional prescriber	No
H072	positive	Positive	positive	2022-06-27 15:27:54	2022-06-27 15:40:29	4	Kasanje town council	Bulumbu	Nabbaze	0.133034 32.390267 0.0 3799.999	0.133034	32.3903	0	3800	Rural	2	6	Male	Father		43	No	No	Primary	Father		Primary	No	No	No																	From a professional prescriber	No
H073	positive	Positive	positive	2022-06-27 11:54:57	2022-06-27 12:18:58	5	Kasanje town council	Saazi	Kikaya	0.3393306 32.569973 0.0 1500.0	0.339331	32.57	0	1500	Peri-Urban	6	4	Male	Father		60	No	No	Secondary	Mother		Primary	No	Yes	Yes	Trimethoprim- sulfamethoxazole	0	0	0	0	0	1	0	0								From a professional prescriber	Yes	Due to economic or financial issues
H074	positive	Positive	positive	2022-06-27 15:49:11	2022-06-27 16:04:44	5	Kasanje town council	Saazi	Kikaya	0.1180253 32.4190564 1169.953 4.617	0.118025	32.4191	1169.95	4.617	Peri-Urban	4	4	Male	Father		60	No	Yes	Secondary	Mother		Secondary	No	No	Yes	Other (specify)………	0	0	0	0	0	0	0	1	Cloxacillin	1656334453882.jpg	https://kc.humanitarianresponse.info/media/original?media_file=jamesmuleme%2Fattachments%2Fd5ff8ab6aeb9432b94519c7a1b0e5ec9%2F98df6973-e42e-4e31-ae0d-c0c0fdb2eba5%2F1656334453882.jpg					From a professional prescriber	No
H075	positive	Positive	positive	2022-06-27 12:51:03	2022-06-27 13:19:36	5	Kasanje town council	Saazi	Kikaya	0.3393306 32.569973 0.0 1500.0	0.339331	32.57	0	1500	Peri-Urban	2	4	Male	Father		44	No	No	Primary	Mother		Secondary	No	No	No	Don’t know	0	0	0	0	0	0	1	0		1656324087565.jpg	https://kc.humanitarianresponse.info/media/original?media_file=jamesmuleme%2Fattachments%2Fd5ff8ab6aeb9432b94519c7a1b0e5ec9%2Fc823be02-35a7-44ab-9e8a-1152eacf5ec7%2F1656324087565.jpg	1656324121408.jpg	https://kc.humanitarianresponse.info/media/original?media_file=jamesmuleme%2Fattachments%2Fd5ff8ab6aeb9432b94519c7a1b0e5ec9%2Fc823be02-35a7-44ab-9e8a-1152eacf5ec7%2F1656324121408.jpg	1656324171593.jpg	https://kc.humanitarianresponse.info/media/original?media_file=jamesmuleme%2Fattachments%2Fd5ff8ab6aeb9432b94519c7a1b0e5ec9%2Fc823be02-35a7-44ab-9e8a-1152eacf5ec7%2F1656324171593.jpg	From a professional prescriber	Yes	Due to economic or financial issues
H076	Negative	Positive	positive	2022-06-27 14:18:12	2022-06-27 14:45:08	5	Kasanje town council	Saazi	Kikaya	0.3393306 32.569973 0.0 1500.0	0.339331	32.57	0	1500	Peri-Urban	5	3	Female	Mother		47	Yes	No	Primary	Mother		Primary	Yes	No	No	Trimethoprim- sulfamethoxazole Other (specify)………	0	0	0	0	0	1	0	1	Amoxicillin, cimetidine	1656329518712.jpg	https://kc.humanitarianresponse.info/media/original?media_file=jamesmuleme%2Fattachments%2Fd5ff8ab6aeb9432b94519c7a1b0e5ec9%2F82c6cc57-6b3f-4bec-8186-582ece61fb5f%2F1656329518712.jpg	1656329546550.jpg	https://kc.humanitarianresponse.info/media/original?media_file=jamesmuleme%2Fattachments%2Fd5ff8ab6aeb9432b94519c7a1b0e5ec9%2F82c6cc57-6b3f-4bec-8186-582ece61fb5f%2F1656329546550.jpg	1656329581654.jpg	https://kc.humanitarianresponse.info/media/original?media_file=jamesmuleme%2Fattachments%2Fd5ff8ab6aeb9432b94519c7a1b0e5ec9%2F82c6cc57-6b3f-4bec-8186-582ece61fb5f%2F1656329581654.jpg	From a professional prescriber	No
H078	positive	Positive	positive	2022-06-27 13:39:53	2022-06-27 13:59:42	5	Kasanje town council	Saazi	Kikaya	0.3393306 32.569973 0.0 1500.0	0.339331	32.57	0	1500	Peri-Urban	5	7	Male	Father		40	No	No	Primary	Mother		Primary	Yes	No												1656327079512.jpg	https://kc.humanitarianresponse.info/media/original?media_file=jamesmuleme%2Fattachments%2Fd5ff8ab6aeb9432b94519c7a1b0e5ec9%2F54a66f3d-dedd-477a-9b33-13a898bce1d1%2F1656327079512.jpg					Previous doses or prescription	Yes	Due to economic or financial issues
H079	Negative	Negative	Negative	2022-07-11 13:08:27	2022-07-11 13:31:46	2	Kakili	Luwonga	Kyeyo	0.3970227 32.3849561 0.0 2799.999	0.397023	32.385	0	2800	Rural	3	8	Male	Father		60	Yes	No	Primary	Father		Primary	No	No	No	Other (specify)………	0	0	0	0	0	0	0	1	Panadol White Capsules Herbal	1657534561182.jpg	https://kc.humanitarianresponse.info/media/original?media_file=jamesmuleme%2Fattachments%2Fd5ff8ab6aeb9432b94519c7a1b0e5ec9%2F05625a07-d817-4824-a882-29ba2eaea05d%2F1657534561182.jpg	1657534589741.jpg	https://kc.humanitarianresponse.info/media/original?media_file=jamesmuleme%2Fattachments%2Fd5ff8ab6aeb9432b94519c7a1b0e5ec9%2F05625a07-d817-4824-a882-29ba2eaea05d%2F1657534589741.jpg	1657534602467.jpg	https://kc.humanitarianresponse.info/media/original?media_file=jamesmuleme%2Fattachments%2Fd5ff8ab6aeb9432b94519c7a1b0e5ec9%2F05625a07-d817-4824-a882-29ba2eaea05d%2F1657534602467.jpg	Previous doses or prescription	Yes	Due to economic or financial issues
H080	Negative	Negative	Negative	2022-07-11 12:21:54	2022-07-11 12:35:15	2	Kakili	Luwonga	Kikaya	0.3970227 32.3849561 0.0 2799.999	0.397023	32.385	0	2800	Rural	2	5	Male	Father		54	Yes	No	Primary	Father		Primary	No	No	No	Other (specify)………	0	0	0	0	0	0	0	1	Cortum Panadol	1657531607901.jpg	https://kc.humanitarianresponse.info/media/original?media_file=jamesmuleme%2Fattachments%2Fd5ff8ab6aeb9432b94519c7a1b0e5ec9%2Fb66f7cbe-1b5c-4eea-8d3e-c042ea212184%2F1657531607901.jpg					Previous doses or prescription	Yes	Due to economic or financial issues
H081	Negative	Negative	positive	2022-07-11 16:25:33	2022-07-11 16:39:23	2	Kakili	Luwonga	Kyeyo	0.406504 32.3817694 0.0 3500.0	0.406504	32.3818	0	3500	Rural	2	5	Female	Mother		56	Yes	No	Primary	Mother		Primary	No	No	No	Other (specify)………	0	0	0	0	0	0	0	1	Herbal Panadol							From a professional prescriber	No
H082	Negative	Negative	Negative	2022-07-11 11:33:54	2022-07-11 11:44:11	2	Kakili	Luwonga	Kyeyo	0.3936453 32.390723 1175.2784548564744 6.0	0.393645	32.3907	1175.28	6	Rural	3	4	Male	Father		51	Yes	No	Primary	Father		Primary	No	No	No	Other (specify)………	0	0	0	0	0	0	0	1	Panadol Cortum	1657528658399.jpg	https://kc.humanitarianresponse.info/media/original?media_file=jamesmuleme%2Fattachments%2Fd5ff8ab6aeb9432b94519c7a1b0e5ec9%2F94777f25-1334-4645-82a7-fdabbbc9a07d%2F1657528658399.jpg	1657528674653.jpg	https://kc.humanitarianresponse.info/media/original?media_file=jamesmuleme%2Fattachments%2Fd5ff8ab6aeb9432b94519c7a1b0e5ec9%2F94777f25-1334-4645-82a7-fdabbbc9a07d%2F1657528674653.jpg	1657528697977.jpg	https://kc.humanitarianresponse.info/media/original?media_file=jamesmuleme%2Fattachments%2Fd5ff8ab6aeb9432b94519c7a1b0e5ec9%2F94777f25-1334-4645-82a7-fdabbbc9a07d%2F1657528697977.jpg	Previous doses or prescription	Yes	Due to economic or financial issues
H083	Negative	Negative	positive	2022-07-11 10:33:00	2022-07-11 10:43:23	2	Kakili	Luwonga	Kyeyo	0.3970227 32.3849561 0.0 2799.999	0.397023	32.385	0	2800	Rural	5	3	Male	Father		43	Yes	No	Tertiary/University	Father		Tertiary/University	Yes	Yes	Yes	Other (specify)………	0	0	0	0	0	0	0	1	Ceptrin Vitamin c Cytrizen Cortum Panadol							From a professional prescriber	No
H084	Negative	Negative	Negative	2022-07-11 14:08:18	2022-07-11 14:28:34	2	Kakili	Luwonga	Kyeyo	0.3803316 32.3863724 0.0 2599.999	0.380332	32.3864	0	2600	Rural	4	0	Male	Other	Animal keeper and manager	42	Yes	No	Primary	Other	Farm keeper and manager	Primary	Yes	Yes	No	Other (specify)………	0	0	0	0	0	0	0	1	Cortum							Previous doses or prescription	Yes	Due to economic or financial issues
H085	Negative	Positive	positive	2022-07-11 10:14:53	2022-07-11 10:42:00	3	Kakili	Sentema	Gayaza	0.4143722 32.4363215 0.0 2579.0	0.414372	32.4363	0	2579	Rural	4	3	Male	Father		55	Yes	No	Primary	Father		Primary	Yes	No	Yes	Other (specify)………	0	0	0	0	0	0	0	1	Fragile	1657524053615.jpg	https://kc.humanitarianresponse.info/media/original?media_file=jamesmuleme%2Fattachments%2Fd5ff8ab6aeb9432b94519c7a1b0e5ec9%2Fc26ef4b9-03df-40bc-a71c-c67bfd24996c%2F1657524053615.jpg	1657524063402.jpg	https://kc.humanitarianresponse.info/media/original?media_file=jamesmuleme%2Fattachments%2Fd5ff8ab6aeb9432b94519c7a1b0e5ec9%2Fc26ef4b9-03df-40bc-a71c-c67bfd24996c%2F1657524063402.jpg			I get these drugs from a friend	Yes	Preferences
H086	positive	Positive	positive	2022-07-11 11:07:36	2022-07-11 11:32:19	3	Kakili	Sentema	Gayaza	0.4160389 32.4277412 0.0 2316.0	0.416039	32.4277	0	2316	Rural	2	4	Female	Mother		57	Yes	No	Primary	Mother		Primary	Yes	No	No	Other (specify)………	0	0	0	0	0	0	0	1	None							From a professional prescriber	No
H087	Negative	Positive	Negative	2022-07-11 11:58:44	2022-07-11 12:33:19	3	Kakili	Sentema	Gayaza	0.4143722 32.4363215 0.0 2579.0	0.414372	32.4363	0	2579	Rural	4	2	Male	Father		48	Yes	No	Tertiary/University	Father		Tertiary/University	Yes	No	No	Don’t know	0	0	0	0	0	0	1	0	Don't know	1657530690100.jpg	https://kc.humanitarianresponse.info/media/original?media_file=jamesmuleme%2Fattachments%2Fd5ff8ab6aeb9432b94519c7a1b0e5ec9%2F8659a8f3-acfe-438a-96f2-11e1ccffc734%2F1657530690100.jpg	1657530707376.jpg	https://kc.humanitarianresponse.info/media/original?media_file=jamesmuleme%2Fattachments%2Fd5ff8ab6aeb9432b94519c7a1b0e5ec9%2F8659a8f3-acfe-438a-96f2-11e1ccffc734%2F1657530707376.jpg			From a professional prescriber	No
H088	Negative	Positive	positive	2022-07-11 12:49:58	2022-07-11 13:08:14	3	Kakili	Sentema	Gayaza	0.4152056 32.4320314 0.0 2316.0	0.415206	32.432	0	2316	Rural	1	8	Female	Mother		64	Yes	No	Primary	Mother		Primary	Yes	No	No	Don’t know	0	0	0	0	0	0	1	0	Don't know							From a professional prescriber	Yes	Due to economic or financial issues
H089	Negative	Negative	positive	2022-07-11 13:54:35	2022-07-11 14:13:48	3	Kakili	Sentema	Gayaza	0.4160389 32.4277412 0.0 2316.0	0.416039	32.4277	0	2316	Rural	3	3	Male	Father		55	Yes	No	Tertiary/University	Father		Tertiary/University	Yes	No	No	Ciprofloxacin	0	0	0	1	0	0	0	0	Febricol							From a professional prescriber	No
H090	Negative	Positive	positive	2022-07-11 14:39:03	2022-07-11 14:52:42	3	Kakili	Sentema	Gayaza	0.4160389 32.4277412 0.0 2316.0	0.416039	32.4277	0	2316	Rural	3	3	Male	Father		29	Yes	No	Primary	Father		Primary	Yes	Yes	No	Other (specify)………	0	0	0	0	0	0	0	1	Magenisium							From a professional prescriber	Yes	Due to economic or financial issues
H091	Negative	Positive	positive	2022-07-11 18:44:08	2022-07-11 19:09:19	4	Kakili	Kikandwa	Mpeggwe	0.3400442 32.5680626 1200.0 20.0	0.340044	32.5681	1200	20	Rural	3	6	Male	Father		67	No	No	Primary	Father		Primary	No	No	No	Other (specify)………	0	0	0	0	0	0	0	1	Quinine	1657554440234.jpg	https://kc.humanitarianresponse.info/media/original?media_file=jamesmuleme%2Fattachments%2Fd5ff8ab6aeb9432b94519c7a1b0e5ec9%2F5d5711eb-e45e-44a4-ac5b-6c181ff0f239%2F1657554440234.jpg					From a professional prescriber	No
H092	Negative	Negative	positive	2022-07-11 19:23:54	2022-07-11 19:32:15	4	Kakili	Kikandwa		0.3400439 32.5680557 1200.0 23.6	0.340044	32.5681	1200	23.6	Rural	7	6	Male	Father		29	No	No	Primary	Mother		Primary	No	No	No	Other (specify)………	0	0	0	0	0	0	0	1	Combiart	1657556880726.jpg	https://kc.humanitarianresponse.info/media/original?media_file=jamesmuleme%2Fattachments%2Fd5ff8ab6aeb9432b94519c7a1b0e5ec9%2F48621b1f-5d27-4e20-ab31-4c39961db863%2F1657556880726.jpg					From a professional prescriber	No
H093	Negative	Negative	Negative	2022-07-11 18:34:04	2022-07-11 19:09:39	4	Kakili	Kikandwa	Mpeggwe	0.3400412 32.5680615 1200.0 20.0	0.340041	32.5681	1200	20	Rural	5	0	Male	Father		55	No	No	Secondary	Mother		Secondary	No	No	No	Don’t know	0	0	0	0	0	0	1	0								From a professional prescriber	No
H094	Negative	Positive	positive	2022-07-11 19:17:32	2022-07-11 19:23:23	4	Kakili	Kikandwa	Mpeggwe	0.3400562 32.5680067 1200.300048828125 52.4	0.340056	32.568	1200.3	52.4	Rural	5	6	Male	Father		52	No		Secondary	Father		Secondary	No	No	No	Other (specify)………	0	0	0	0	0	0	0	1	Nothing							From a professional prescriber	No
H095	Negative	Positive	positive	2022-07-11 18:58:32	2022-07-11 19:08:44	4	Kakili	Kikandwa	Mpeggwe	0.3400426 32.5680591 1200.0 20.0	0.340043	32.5681	1200	20	Rural	3	3	Male	Father		55	No	No	Primary	Father		Primary	No	No	No	Don’t know	0	0	0	0	0	0	1	0								From a professional prescriber	No
H096	Negative	Positive	positive	2022-07-11 19:04:47	2022-07-11 19:16:44	4	Kakili	Kikandwa	Mpeggwe	0.3400428 32.5680627 1200.0 20.0	0.340043	32.5681	1200	20	Rural	1	4	Female	Mother		48	Yes	No	Primary	Mother		Primary	No	No	No	Don’t know	0	0	0	0	0	0	1	0								From a professional prescriber	No
H097	Negative	Positive	Negative	2022-07-11 09:58:48	2022-07-11 11:51:53	5	Kakili	Buwanuka B	Kivu	0.3803316 32.3863724 0.0 2599.999	0.380332	32.3864	0	2600	Rural	1	3	Male	Father		46	No	No	Primary	Mother		Primary	No	Yes	No	Other (specify)………	0	0	0	0	0	0	0	1	Coatam and Panadol							From a professional prescriber	Yes	Side effects
H098	Negative	Positive	positive	2022-07-11 11:02:21	2022-07-11 11:34:22	5	Kakili	Buwanuka B	Buwanuka B	0.3850924 32.3786012 1214.984 3.9	0.385092	32.3786	1214.98	3.9	Rural	8	1	Female	Grandfather/mother		63	Yes	Yes	Primary	Other	Grandmother	Primary	Yes	No	No	Ciprofloxacin Other (specify)………	0	0	0	1	0	0	0	1	Ibrufen	1657527146840.jpg	https://kc.humanitarianresponse.info/media/original?media_file=jamesmuleme%2Fattachments%2Fd5ff8ab6aeb9432b94519c7a1b0e5ec9%2F7c7841a6-d4d5-437b-9f23-8e19f5a481ec%2F1657527146840.jpg					From a professional prescriber	No
H099	Negative	Positive	positive	2022-07-11 12:35:21	2022-07-11 12:52:39	5	Kakili	Buwanuka B	Buwanuka B	0.3846908 32.3783444 1131.57 3.9	0.384691	32.3783	1131.57	3.9	Rural	4	2	Male	Father		54	No	No	Primary	Mother		Primary	No	No	No	Ciprofloxacin Other (specify)………	0	0	0	1	0	0	0	1	Plasil	1657532689560.jpg	https://kc.humanitarianresponse.info/media/original?media_file=jamesmuleme%2Fattachments%2Fd5ff8ab6aeb9432b94519c7a1b0e5ec9%2Fd3aeebaa-1548-424f-9a57-3f3b6a9ae26c%2F1657532689560.jpg	1657532718226.jpg	https://kc.humanitarianresponse.info/media/original?media_file=jamesmuleme%2Fattachments%2Fd5ff8ab6aeb9432b94519c7a1b0e5ec9%2Fd3aeebaa-1548-424f-9a57-3f3b6a9ae26c%2F1657532718226.jpg	1657532737993.jpg	https://kc.humanitarianresponse.info/media/original?media_file=jamesmuleme%2Fattachments%2Fd5ff8ab6aeb9432b94519c7a1b0e5ec9%2Fd3aeebaa-1548-424f-9a57-3f3b6a9ae26c%2F1657532737993.jpg	From a professional prescriber	Yes	Due to economic or financial issues
H100	Negative	Positive	positive	2022-07-11 13:13:12	2022-07-11 13:32:54	5	Kakili	Buwanuka B	Buwanuka B	0.3831106 32.3771702 1174.001 3.9	0.383111	32.3772	1174	3.9	Rural	4	2	Male	Father		45	No	No	Primary	Mother		Primary	No	No	No	Other (specify)………	0	0	0	0	0	0	0	1	Ampiclox, ibrufen, cetirizine	1657535052000.jpg	https://kc.humanitarianresponse.info/media/original?media_file=jamesmuleme%2Fattachments%2Fd5ff8ab6aeb9432b94519c7a1b0e5ec9%2F9dab9faa-5c92-45c8-bac8-5977a702a156%2F1657535052000.jpg	1657535069454.jpg	https://kc.humanitarianresponse.info/media/original?media_file=jamesmuleme%2Fattachments%2Fd5ff8ab6aeb9432b94519c7a1b0e5ec9%2F9dab9faa-5c92-45c8-bac8-5977a702a156%2F1657535069454.jpg			From a professional prescriber	Yes	Due to economic or financial issues
H101	positive	Positive	positive	2022-07-11 11:58:11	2022-07-11 12:16:49	5	Kakili	Buwanuka B	Buwanuka B	0.3850849 32.3804627 1161.64 7.379	0.385085	32.3805	1161.64	7.379	Rural	2	3	Female	Mother		54	Yes	No	Primary	Mother		Primary	Yes	Yes	Yes	Other (specify)………	0	0	0	0	0	0	0	1	Magnesium and linctus	1657530373625.jpg	https://kc.humanitarianresponse.info/media/original?media_file=jamesmuleme%2Fattachments%2Fd5ff8ab6aeb9432b94519c7a1b0e5ec9%2Faeb625bd-2bbb-413e-abbf-0f2bac171fa1%2F1657530373625.jpg	1657530391180.jpg	https://kc.humanitarianresponse.info/media/original?media_file=jamesmuleme%2Fattachments%2Fd5ff8ab6aeb9432b94519c7a1b0e5ec9%2Faeb625bd-2bbb-413e-abbf-0f2bac171fa1%2F1657530391180.jpg			From a professional prescriber	No
H102	Negative	Positive	Negative	2022-07-11 18:52:39	2022-07-11 19:08:55	4	Kakili	Kikandwa	Mpeggwe	0.3400391 32.5680608 1200.0 20.0	0.340039	32.5681	1200	20	Rural	2	5	Male	Father		56	No	No	Primary	Father		Primary	No	No	No																	From a professional prescriber	No
H103	Negative	Negative	Negative	2022-07-11 15:28:11	2022-07-11 15:40:13	3	Kakili	Sentema	Gayaza	0.4160389 32.4277412 0.0 2316.0	0.416039	32.4277	0	2316	Peri-Urban	1	2	Female	Mother		70	Yes	No	Tertiary/University	Mother		Tertiary/University	Yes	No	No	Don’t know	0	0	0	0	0	0	1	0	We visit the hospital							From a professional prescriber	No
H104	positive	Positive	positive	2022-07-11 15:24:23	2022-07-11 15:41:52	2	Kakili	Luwonga	Kyeyo	0.406504 32.3817694 0.0 3500.0	0.406504	32.3818	0	3500	Rural	2	4	Male	Father		60	Yes	No	Primary	Father		Primary	Yes	Yes	Yes	Other (specify)………	0	0	0	0	0	0	0	1	Lonurt Panadol Losatern Arrmlodipin							From a professional prescriber	No
H105	Negative	Negative	positive	2022-07-11 12:48:26	2022-07-11 12:55:30	1	Kakili	Luwonga	Bugwanya	0.4023249 32.4249588 0.0 3400.0	0.402325	32.425	0	3400	Rural	3	3	Male	Father		53	Yes	No	Primary	Father		Primary	No	No	No																	From a professional prescriber	Yes	Due to economic or financial issues
[truncated: 91 more columns]
